# Supplementary material for: CeO2-rGO Composites for Photocatalytic H2 Evolution by Glycerol Photoreforming
Source: Materials (Basel). 2023 Jan 12;16(2):747. doi: 10.3390/ma16020747 (PMC9863801; doi:10.3390/ma16020747)
Supplement: Supplementary file 1 [file materials-16-00747-s001.zip]

Archive with 1 entries (1 files):
- materials-2146325-supplementary.pdf
